# Supplementary material for: Halotolerant rhizobacteria Pseudomonas pseudoalcaligenes and Bacillus subtilis mediate systemic tolerance in hydroponically grown soybean (Glycine max L.) against salinity stress
Source: PLoS One. 2020 Apr 16;15(4):e0231348. doi: 10.1371/journal.pone.0231348 (PMC7162512; doi:10.1371/journal.pone.0231348)
Supplement: S1 Dataset — (XLSX) [file pone.0231348.s001.xlsx]

## Sheet: Data of Figure 3
	Treatments	Replicates	Chlorophyll	Treatments	Replicates	Carotenoids	PLANT	Treatments	Protein
Chlorophyll "A"	control	1	0.009	control	1	2.448	shoots	control	21.2693
Chlorophyll "A"	control	2	0.0101	control	2	2.412	shoots	control	15.2424
Chlorophyll "A"	control	3	0.011	control	3	2.8	shoots	control	21.4094
Chlorophyll "A"	SRM-3	1	0.0146	SRM-3	1	3.7	shoots	SRM-3	49.4414
Chlorophyll "A"	SRM-3	2	0.0119	SRM-3	2	3.5	shoots	SRM-3	50.2824
Chlorophyll "A"	SRM-3	3	0.014	SRM-3	3	3.3	shoots	SRM-3	54.9427
Chlorophyll "A"	SRM-16	1	0.016	SRM-16	1	3.98	shoots	SRM-16	54.4872
Chlorophyll "A"	SRM-16	2	0.0163	SRM-16	2	3.74	shoots	SRM-16	56.2742
Chlorophyll "A"	SRM-16	3	0.0169	SRM-16	3	4.1	shoots	SRM-16	56.4144
Chlorophyll "A"	Nacl	1	0.0074342	Nacl	1	0.8	shoots	Nacl	30.75
Chlorophyll "A"	Nacl	2	0.00772316	Nacl	2	1	shoots	Nacl	40.25
Chlorophyll "A"	Nacl	3	0.007026	Nacl	3	1.2	shoots	Nacl	30.56
Chlorophyll "A"	SRM-3 + Nacl	1	0.009	SRM-3 + Nacl	1	2.192	shoots	SRM-3 + Nacl	44.2906
Chlorophyll "A"	SRM-3 + Nacl	2	0.00845	SRM-3 + Nacl	2	2.22	shoots	SRM-3 + Nacl	43.9752
Chlorophyll "A"	SRM-3 + Nacl	3	0.0089	SRM-3 + Nacl	3	2	shoots	SRM-3 + Nacl	45.552
Chlorophyll "A"	SRM-16 + NaCl	1	0.0093	SRM-16 + NaCl	1	1.8	shoots	SRM-16 + NaCl	47.0587
Chlorophyll "A"	SRM-16 + NaCl	2	0.0101	SRM-16 + NaCl	2	1.6	shoots	SRM-16 + NaCl	47.8997
Chlorophyll "A"	SRM-16 + NaCl	3	0.0095	SRM-16 + NaCl	3	1.4	shoots	SRM-16 + NaCl	48.6706
Chlorophyll "B"	control	1	0.0089				Roots	Rcontrol	5.6064
Chlorophyll "B"	control	2	0.0065				Roots	Rcontrol	4.7304
Chlorophyll "B"	control	3	0.0075				Roots	Rcontrol	5.256
Chlorophyll "B"	SRM-3	1	0.0058				Roots	RSRM-3	14.4
Chlorophyll "B"	SRM-3	2	0.0056				Roots	RSRM-3	15.62
Chlorophyll "B"	SRM-3	3	0.0075				Roots	RSRM-3	15
Chlorophyll "B"	SRM-16	1	0.0079				Roots	RSRM-16	17.654
Chlorophyll "B"	SRM-16	2	0.0065				Roots	RSRM-16	18.97
Chlorophyll "B"	SRM-16	3	0.0077				Roots	RSRM-16	18.21
Chlorophyll "B"	Nacl	1	0.0019				Roots	RNacl	7.56
Chlorophyll "B"	Nacl	2	0.002				Roots	RNacl	6.65
Chlorophyll "B"	Nacl	3	0.0017				Roots	RNacl	8.4
Chlorophyll "B"	SRM-3 + Nacl	1	0.0032				Roots	RSRM-3 + Nacl	10.36
Chlorophyll "B"	SRM-3 + Nacl	2	0.0035				Roots	RSRM-3 + Nacl	11.34
Chlorophyll "B"	SRM-3 + Nacl	3	0.0038				Roots	RSRM-3 + Nacl	9.56
Chlorophyll "B"	SRM-16 + NaCl	1	0.004				Roots	RSRM-16 + NaCl	11.98
Chlorophyll "B"	SRM-16 + NaCl	2	0.0046				Roots	RSRM-16 + NaCl	12.867
Chlorophyll "B"	SRM-16 + NaCl	3	0.0052				Roots	RSRM-16 + NaCl	12.55

## Sheet: Figure 4
Treatments	Replicates	Proline	Plant part	Treatments	Replicates	MDA
control	1	863.38	shoots	control	1	10.854
control	2	929.04	shoots	control	2	11.94
control	3	974.12	shoots	control	3	10.111
SRM-3	1	850.64	shoots	SRM-3	1	10.54
SRM-3	2	879.06	shoots	SRM-3	2	11.654
SRM-3	3	877.1	shoots	SRM-3	3	10.2
SRM-16	1	1221.67	shoots	SRM-16	1	11.14
SRM-16	2	1338.68	shoots	SRM-16	2	10.65
SRM-16	3	1261.85	shoots	SRM-16	3	9.35
Nacl	1	1025.08	shoots	Nacl	1	33.2129
Nacl	2	1436.68	shoots	Nacl	2	31.9548
Nacl	3	1440.6	shoots	Nacl	3	33.7742
SRM-3 + Nacl	1	1522.92	shoots	SRM-3 + Nacl	1	20.1484
SRM-3 + Nacl	2	1637.58	shoots	SRM-3 + Nacl	2	13.95
SRM-3 + Nacl	3	1643.46	shoots	SRM-3 + Nacl	3	12.67
SRM-16 + NaCl	1	1655.22	shoots	SRM-16 + NaCl	1	13.66
SRM-16 + NaCl	2	1644.44	shoots	SRM-16 + NaCl	2	17.7097
SRM-16 + NaCl	3	1741.46	shoots	SRM-16 + NaCl	3	12.6581
			Roots	Rcontrol	1	5.72903
			Roots	Rcontrol	2	5.32258
			Roots	Rcontrol	3	5.22581
			Roots	RSRM-3	1	3.55161
			Roots	RSRM-3	2	4.66452
			Roots	RSRM-3	3	5.30323
			Roots	RSRM-16	1	4.97419
			Roots	RSRM-16	2	3.6
			Roots	RSRM-16	3	4.02581
			Roots	RNacl	1	14.8258
			Roots	RNacl	2	29.4387
			Roots	RNacl	3	25.2677
			Roots	RSRM-3 + Nacl	1	15.62
			Roots	RSRM-3 + Nacl	2	14.33
			Roots	RSRM-3 + Nacl	3	15.37
			Roots	RSRM-16 + NaCl	1	9.07
			Roots	RSRM-16 + NaCl	2	13.54
			Roots	RSRM-16 + NaCl	3	12.65

## Sheet: Figure 5
	Treatments	Replicates	SOD	CAT	APX	POD	PPO	PAL
shoots	control	1	100	0.0236041	0.821429	0.288	0.56	0.32
shoots	control	2	153.546	0.0190355	1.41429	0.304	0.59	0.27
shoots	control	3	134.808	0.0253807	0.907143	0.284	0.55	0.23
shoots	SRM-3	1	214.444	0.0284264	1.42857	0.42	0.777	0.282
shoots	SRM-3	2	217.046	0.0317259	1.43214	0.388	1.37	0.292
shoots	SRM-3	3	221.731	0.0281726	1.43571	0.4	1.115	0.296
shoots	SRM-16	1	283.669	0.0329949	2.61786	0.596	0.79	0.322
shoots	SRM-16	2	306.571	0.0347716	2.53571	0.702	0.86	0.234
shoots	SRM-16	3	302.407	0.035533	2.49643	0.6	0.7542	0.304
shoots	Nacl	1	242.03	0.039	1.89643	0.448	1.18	0.41
shoots	Nacl	2	223.292	0.036802	1.46071	0.528	1.002	0.34
shoots	Nacl	3	231.1	0.035	1.78571	0.496	1.09	0.37
shoots	SRM-3 + Nacl	1	306.571	0.045	2.99643	0.444	1.22	0.35
shoots	SRM-3 + Nacl	2	356.018	0.044	2.71429	0.744	0.81	0.44
shoots	SRM-3 + Nacl	3	332.075	0.046	2.72857	0.728	0.79	0.39
shoots	SRM-16 + NaCl	1	487.183	0.05	2.39643	0.828	1.35	0.314
shoots	SRM-16 + NaCl	2	479.896	0.049	3.91071	0.976	1.38	0.636
shoots	SRM-16 + NaCl	3	481.978	0.052	4.25	0.938	1.64	0.552
Roots	Rcontrol	1	192.982	0.0256345	0.464286	0.534	0.2	0.2
Roots	Rcontrol	2	196.491	0.0281726	0.446429	0.482	0.14	0.23
Roots	Rcontrol	3	207.018	0.0261421	0.478571	0.516	0.12	0.242
Roots	RSRM-3	1	252.632	0.0253807	0.564286	1	0.182	0.324
Roots	RSRM-3	2	245.614	0.0281726	0.567857	1.01	0.1762	0.354
Roots	RSRM-3	3	221.053	0.0243655	0.657143	1.022	0.1754	0.31
Roots	RSRM-16	1	242	0.0317259	1.04286	1.982	0.18	0.365
Roots	RSRM-16	2	239	0.0446701	1.34286	1.504	0.24	0.377
Roots	RSRM-16	3	245	0.0324873	1.25714	1.672	0.25	0.361
Roots	RNacl	1	280.702	0.035533	0.596429	1.336	0.234	0.31
Roots	RNacl	2	270.175	0.0286802	0.642857	1.376	0.18	0.3
Roots	RNacl	3	273.684	0.0312183	0.628571	1.344	0.26	0.32
Roots	RSRM-3 + Nacl	1	315	0.0456853	1.3	2.522	0.322	0.368
Roots	RSRM-3 + Nacl	2	308.772	0.0350254	1.00714	2.468	0.35	0.342
Roots	RSRM-3 + Nacl	3	312.281	0.0383249	1.16786	2.516	0.294	0.371
Roots	RSRM-16 + NaCl	1	336.842	0.0474619	1.40714	3.076	0.37	0.411
Roots	RSRM-16 + NaCl	2	347.368	0.0408629	1.22857	3.106	0.333	0.425
Roots	RSRM-16 + NaCl	3	333.333	0.0461929	1.36429	2.938	0.315	0.44

## Sheet: Figure 6
Plant parts	Treatments	Replicates	Na+ shoot	K shoot
shoots	control	1	120	661.6
shoots	control	2	121	662.3
shoots	control	3	119	660.9
shoots	SRM-3	1	111.66	698.7
shoots	SRM-3	2	110.5	698.2
shoots	SRM-3	3	112.87	698.9
shoots	SRM-16	1	125	710
shoots	SRM-16	2	124	708.75
shoots	SRM-16	3	126	711.25
shoots	Nacl	1	488.33	254.4
shoots	Nacl	2	487.6	253.8
shoots	Nacl	3	489.1	255
shoots	SRM-3 + Nacl	1	380	356.6
shoots	SRM-3 + Nacl	2	381.5	355.9
shoots	SRM-3 + Nacl	3	378.5	357.3
shoots	SRM-16 + NaCl	1	305	410
shoots	SRM-16 + NaCl	2	303.9	409
shoots	SRM-16 + NaCl	3	306.1	411
Roots	Rcontrol	1	262.71	754.24
Roots	Rcontrol	2	261.8	753.1
Roots	Rcontrol	3	263.641	755.4
Roots	RSRM-3	1	300	634.62
Roots	RSRM-3	2	301	633.02
Roots	RSRM-3	3	299	635.6
Roots	RSRM-16	1	350	665.4
Roots	RSRM-16	2	349.9	664.5
Roots	RSRM-16	3	350.2	666.3
Roots	RNacl	1	638.4	145.8
Roots	RNacl	2	639.2	144.9
Roots	RNacl	3	637.6	146.79
Roots	RSRM-3 + Nacl	1	453.5	433.3
Roots	RSRM-3 + Nacl	2	453	432.3
Roots	RSRM-3 + Nacl	3	452.5	434.3
Roots	RSRM-16 + NaCl	1	398.4	398.7
Roots	RSRM-16 + NaCl	2	397.6	397.8
Roots	RSRM-16 + NaCl	3	399.2	399.75
Effect of halotolerant Bacillus subtilis (SRM-3) and Pseudomonas pseudoalcaligenes (SRM-16) inoculations on Na+ and K+ contents of roots and shoots of soybean (Glycine max L.) plants in control and salt stressed conditions.
